# Supplementary material for: Enhancement of Mechanical Properties of Zein-Based Nanofibers by Incorporation of Millet Gliadin
Source: Foods. 2024 Sep 13;13(18):2900. doi: 10.3390/foods13182900 (PMC11431402; doi:10.3390/foods13182900)
Supplement: Supplementary file 1 [file foods-13-02900-s001.zip]

Archive with 1 entries (1 files):
- foods-3175500-supplementary.pdf
